# Supplementary material for: Circular RNA hsa_circ_0000467 promotes colorectal cancer progression by promoting eIF4A3-mediated c-Myc translation
Source: Mol Cancer. 2024 Jul 31;23:151. doi: 10.1186/s12943-024-02052-5 (PMC11290134; doi:10.1186/s12943-024-02052-5)
Supplement: Supplementary file 8 — Supplementary Material 8 [file 12943_2024_2052_MOESM8_ESM.xlsx]

## Sheet: Sheet1
Table S1. Clinicopathological data of 36 paraffin-embedded adjacent nontumor epithelial tissues and 137 paraffin-embedded colorectal cancer tissues used for in situ hybridization (ISH).
ID	Histological Diagnosis	ISH Score of circ467	PFS Follow-up time	PFS Outcome	OS Follow-up time	OS Outcome	Gender (M=Male; F=Femal)	Age	Metastasis (N=no metastais; Y=metastasis)	Histology grading	TNM Stages
T1	Colorectal Cancer Tissues	7.5	32.47	1	38.4723	1	M	77.8682	Y	2	3
T2	Colorectal Cancer Tissues	3	87.1	0	87.0965	0	M	75.0373	N	2	2
T3	Colorectal Cancer Tissues	6	25.72	1	25.7248	1	M	74.6841	N	2	1
T4	Colorectal Cancer Tissues	6	75.79	0	75.7947	0	M	73.6958	N	2	2
T5	Colorectal Cancer Tissues	12	NA	NA	69.0267	0	M	17.9805	NA	N/A	N/A
T6	Colorectal Cancer Tissues	12	NA	NA	25.4292	1	M	57.1427	NA	N/A	N/A
T7	Colorectal Cancer Tissues	12	NA	NA	53.6181	1	M	65.3453	NA	N/A	N/A
T8	Colorectal Cancer Tissues	2	85.36	0	85.3552	0	M	72.7101	N	2	1
T9	Colorectal Cancer Tissues	8	48.63	1	98.6283	0	M	71.8258	N	1	2
T10	Colorectal Cancer Tissues	10.5	NA	NA	25.692	1	M	46.3501	NA	N/A	N/A
T11	Colorectal Cancer Tissues	10.5	NA	NA	11.7947	1	M	77.7423	NA	N/A	N/A
T12	Colorectal Cancer Tissues	4	43.5	1	85.6181	0	F	71.8039	N	3	1
T13	Colorectal Cancer Tissues	8.5	13.7	1	13.7002	1	M	71.3248	Y	2	4
T14	Colorectal Cancer Tissues	10.5	78.39	1	78.3901	1	F	70.0681	N	1	1
T15	Colorectal Cancer Tissues	10	NA	NA	14.0945	1	M	64.409	NA	N/A	N/A
T16	Colorectal Cancer Tissues	4.5	90.45	0	90.4476	0	M	69.5945	N	2	2
T17	Colorectal Cancer Tissues	4.5	82.23	0	82.2341	0	M	69.5452	N	2	2
T18	Colorectal Cancer Tissues	8.5	32.23	1	64.4928	1	M	69.3316	Y	2	3
T19	Colorectal Cancer Tissues	9	NA	NA	70.0452	0	F	56.7402	NA	N/A	N/A
T20	Colorectal Cancer Tissues	9	NA	NA	3.48255	1	F	52.7266	NA	N/A	N/A
T21	Colorectal Cancer Tissues	3	106.97	0	106.973	0	M	69.2577	N	2	1
T22	Colorectal Cancer Tissues	8.5	17.81	1	17.807	1	F	69.0168	Y	2	3
T23	Colorectal Cancer Tissues	6	85.11	0	95.1129	0	M	67.5438	N	2	1
T24	Colorectal Cancer Tissues	12	81.81	0	81.807	0	M	66.7416	N	2	1
T25	Colorectal Cancer Tissues	4.5	81.74	0	81.7413	0	F	66.6567	N	1	1
T26	Colorectal Cancer Tissues	6	57.89	1	57.8891	1	F	66.3747	N	2	1
T27	Colorectal Cancer Tissues	8.5	NA	NA	56.8049	1	M	63.4398	NA	N/A	N/A
T28	Colorectal Cancer Tissues	8.5	NA	NA	67.9097	0	F	40.6088	NA	N/A	N/A
T29	Colorectal Cancer Tissues	10.5	62.36	0	73.9548	0	M	66.2598	N	2	1
T30	Colorectal Cancer Tissues	8	14.09	1	73.692	0	F	65.7971	N	2	1
T31	Colorectal Cancer Tissues	4	63.05	0	93.7002	0	M	65.4849	N	2	1
T32	Colorectal Cancer Tissues	6	83.42	1	83.4168	0	F	65.4302	N	2	1
T33	Colorectal Cancer Tissues	8	15.9	1	15.9014	1	F	64.1872	Y	1	3
T34	Colorectal Cancer Tissues	2	41.47	1	73.1992	0	M	62.9442	Y	2	4
T35	Colorectal Cancer Tissues	10.5	94.59	0	94.5873	1	F	62.4706	N	1	2
T36	Colorectal Cancer Tissues	7.5	9.86	1	9.85626	1	M	62.4569	Y	1	3
T37	Colorectal Cancer Tissues	8	NA	NA	66.8255	0	M	51.3987	NA	N/A	N/A
T38	Colorectal Cancer Tissues	8	NA	NA	40.7064	1	F	70.6376	NA	N/A	N/A
T39	Colorectal Cancer Tissues	8	NA	NA	64.0657	0	M	54.0955	NA	N/A	N/A
T40	Colorectal Cancer Tissues	9	22.77	1	22.768	1	M	61.4466	Y	1	3
T41	Colorectal Cancer Tissues	7.5	30.13	1	30.1273	1	M	59.9956	Y	2	3
T42	Colorectal Cancer Tissues	4.5	91.07	0	91.0719	0	M	59.1359	N	2	2
T43	Colorectal Cancer Tissues	2	91.53	0	91.5318	0	M	58.9168	Y	2	3
T44	Colorectal Cancer Tissues	4.5	103.85	0	103.852	0	M	58.8566	N	2	2
T45	Colorectal Cancer Tissues	4.5	75.99	0	75.9918	0	M	58.257	N	2	1
T46	Colorectal Cancer Tissues	5	97.12	0	97.117	0	F	58.0462	N	2	2
T47	Colorectal Cancer Tissues	7.5	NA	NA	32.2957	1	M	74.7936	NA	N/A	N/A
T48	Colorectal Cancer Tissues	4	82.27	0	82.2669	0	M	57.0469	N	2	2
ID	Histological Diagnosis	ISH Score of circ467	PFS Follow-up time	PFS Outcome	OS Follow-up time	OS Outcome	Gender (M=Male; F=Femal)	Age	Metastasis (N=no metastais; Y=metastasis)	Histology grading	TNM Stages
T49	Colorectal Cancer Tissues	2	95.28	1	95.2772	0	M	56.962	N	1	1
T50	Colorectal Cancer Tissues	10	30.78	1	30.7844	1	M	56.6225	N	2	2
T51	Colorectal Cancer Tissues	3	105.86	0	105.856	0	M	56.5431	N	3	1
T52	Colorectal Cancer Tissues	12	28.78	1	28.7803	1	F	56.4911	Y	2	4
T53	Colorectal Cancer Tissues	3	54.24	1	84.2382	0	M	56.3569	N	3	1
T54	Colorectal Cancer Tissues	8	85.82	1	85.8152	0	M	55.9408	N	1	2
T55	Colorectal Cancer Tissues	8.5	62.75	1	62.7515	1	M	55.8778	N	2	1
T56	Colorectal Cancer Tissues	10	7.59	1	7.58932	1	M	55.5958	Y	3	4
T57	Colorectal Cancer Tissues	5	91.4	1	91.4004	0	F	54.5445	Y	2	3
T58	Colorectal Cancer Tissues	6	4	1	43.1704	1	M	54.1721	Y	2	3
T59	Colorectal Cancer Tissues	8	5.55	1	5.55236	1	F	54.0818	Y	1	4
T60	Colorectal Cancer Tissues	8.5	57.82	1	57.8234	1	F	53.589	Y	2	3
T61	Colorectal Cancer Tissues	6	NA	NA	67.0554	0	M	70.1639	NA	N/A	N/A
T62	Colorectal Cancer Tissues	6	NA	NA	65.3799	0	F	34.3063	NA	N/A	N/A
T63	Colorectal Cancer Tissues	6	NA	NA	24.115	1	F	42.832	NA	N/A	N/A
T64	Colorectal Cancer Tissues	6	NA	NA	63.0144	0	M	65.4685	NA	N/A	N/A
T65	Colorectal Cancer Tissues	6	NA	NA	61.4374	0	F	34.2515	NA	N/A	N/A
T66	Colorectal Cancer Tissues	3	94.09	0	94.0945	0	M	53.296	N	2	1
T67	Colorectal Cancer Tissues	6	20.14	1	20.1396	1	M	52.7594	Y	3	4
T68	Colorectal Cancer Tissues	5	NA	NA	70.7351	0	M	39.5383	NA	N/A	N/A
T69	Colorectal Cancer Tissues	4.5	61.21	0	41.922	1	M	52.6828	Y	2	3
T70	Colorectal Cancer Tissues	6	42.25	1	42.2505	1	M	52.2283	N	2	2
T71	Colorectal Cancer Tissues	12	9	1	50.5298	1	M	51.6314	N	2	2
T72	Colorectal Cancer Tissues	6	39.23	1	89.232	0	F	50.7827	N	2	2
T73	Colorectal Cancer Tissues	8	69.62	1	69.6181	1	F	50.3227	N	2	2
T74	Colorectal Cancer Tissues	9	91.1	0	91.1047	0	F	50.2981	N	1	2
T75	Colorectal Cancer Tissues	0	50.59	1	80.5914	0	M	49.975	N	2	1
T76	Colorectal Cancer Tissues	3.5	90.71	0	90.7105	0	F	49.2906	N	1	2
T77	Colorectal Cancer Tissues	4	33.28	1	33.2813	1	M	48.4637	Y	3	3
T78	Colorectal Cancer Tissues	12	4.5	1	5.15811	1	F	48.2228	Y	3	4
T79	Colorectal Cancer Tissues	7.5	61.31	1	57.8891	1	F	47.6697	Y	2	3
T80	Colorectal Cancer Tissues	4.5	NA	NA	70.8008	0	F	71.4452	NA	N/A	N/A
T81	Colorectal Cancer Tissues	4.5	NA	NA	69.2567	0	F	64.053	NA	N/A	N/A
T82	Colorectal Cancer Tissues	4.5	NA	NA	65.1828	0	M	53.9203	NA	N/A	N/A
T83	Colorectal Cancer Tissues	4.5	NA	NA	64.8871	0	M	64.795	NA	N/A	N/A
T84	Colorectal Cancer Tissues	4.5	NA	NA	61.2074	0	M	26.6431	NA	N/A	N/A
T85	Colorectal Cancer Tissues	4.5	NA	NA	61.0103	0	F	56.2201	NA	N/A	N/A
T86	Colorectal Cancer Tissues	3	95.9	1	95.9014	0	M	47.4124	N	2	1
T87	Colorectal Cancer Tissues	9	51.65	1	51.6468	1	M	47.3439	N	3	1
T88	Colorectal Cancer Tissues	6	76.65	1	76.6489	0	M	47.0537	N	1	1
T89	Colorectal Cancer Tissues	8	14	1	46.2916	1	F	46.7854	Y	2	3
T90	Colorectal Cancer Tissues	7.5	4.07	1	4.07392	1	F	46.3419	Y	3	4
T91	Colorectal Cancer Tissues	4.5	97.81	0	97.807	0	F	46.0544	N	2	2
T92	Colorectal Cancer Tissues	8	29.9	1	29.8973	1	F	45.6109	Y	2	4
T93	Colorectal Cancer Tissues	4	86.8	0	86.8008	0	M	44.806	N	1	2
T94	Colorectal Cancer Tissues	4	NA	NA	61.4374	0	M	61.6739	NA	N/A	N/A
T95	Colorectal Cancer Tissues	4.5	80.23	1	80.23	0	F	44.179	Y	2	3
T96	Colorectal Cancer Tissues	3	63.34	0	74.5133	0	M	40.9401	Y	2	3
T97	Colorectal Cancer Tissues	3.5	NA	NA	68.961	0	M	41.8765	NA	N/A	N/A
T98	Colorectal Cancer Tissues	6	45.9	1	45.8973	1	M	40.3706	Y	3	4
ID	Histological Diagnosis	ISH Score of circ467	PFS Follow-up time	PFS Outcome	OS Follow-up time	OS Outcome	Gender (M=Male; F=Femal)	Age	Metastasis (N=no metastais; Y=metastasis)	Histology grading	TNM Stages
T99	Colorectal Cancer Tissues	4	89.92	1	89.922	0	M	39.6287	N	2	2
T100	Colorectal Cancer Tissues	10.5	65.22	1	65.2156	1	M	39.3056	Y	3	3
T101	Colorectal Cancer Tissues	3	56.43	1	96.4271	0	F	39.166	N	2	2
T102	Colorectal Cancer Tissues	7.5	81.74	0	81.7413	0	F	39.0866	N	2	1
T103	Colorectal Cancer Tissues	4.5	20	1	84.0411	0	M	38.9305	N	2	2
T104	Colorectal Cancer Tissues	3	86.6	0	86.6037	0	F	38.9223	N	1	2
T105	Colorectal Cancer Tissues	2	102.47	0	102.472	0	M	38.5664	N	2	1
T106	Colorectal Cancer Tissues	4.5	101.03	0	101.027	0	F	38.435	N	3	1
T107	Colorectal Cancer Tissues	6	52.04	1	82.037	0	F	38.3419	N	2	1
T108	Colorectal Cancer Tissues	3	NA	NA	68.5996	0	F	22.6321	NA	N/A	N/A
T109	Colorectal Cancer Tissues	3	NA	NA	67.6468	0	M	69.3973	NA	N/A	N/A
T110	Colorectal Cancer Tissues	3	NA	NA	65.3142	0	M	46.8703	NA	N/A	N/A
T111	Colorectal Cancer Tissues	3	NA	NA	64.6899	0	F	44.847	NA	N/A	N/A
T112	Colorectal Cancer Tissues	3	NA	NA	64.1643	0	F	38.6321	NA	N/A	N/A
T113	Colorectal Cancer Tissues	3	NA	NA	63.3101	0	F	43.0236	NA	N/A	N/A
T114	Colorectal Cancer Tissues	3	NA	NA	62.4559	0	M	36.4281	NA	N/A	N/A
T115	Colorectal Cancer Tissues	3	NA	NA	62.3573	0	F	41.1646	NA	N/A	N/A
T116	Colorectal Cancer Tissues	3	NA	NA	61.4374	0	F	36.346	NA	N/A	N/A
T117	Colorectal Cancer Tissues	3	NA	NA	67.2197	0	F	64.242	NA	N/A	N/A
T118	Colorectal Cancer Tissues	2.5	NA	NA	27.4661	1	F	56.5267	NA	N/A	N/A
T119	Colorectal Cancer Tissues	3.5	87.62	0	87.6222	0	M	37.4329	N	1	2
T120	Colorectal Cancer Tissues	6	100.76	0	100.764	0	F	37.1619	N	2	2
T121	Colorectal Cancer Tissues	8	61.21	1	72.4435	0	F	36.0832	Y	2	4
T122	Colorectal Cancer Tissues	7.5	87.06	0	87.0637	0	F	35.793	N	3	2
T123	Colorectal Cancer Tissues	4	63.34	0	74.8747	0	F	35.5027	N	2	1
T124	Colorectal Cancer Tissues	2	NA	NA	70.8008	0	M	51.7847	NA	N/A	N/A
T125	Colorectal Cancer Tissues	2	NA	NA	67.8768	0	F	39.448	NA	N/A	N/A
T126	Colorectal Cancer Tissues	2	NA	NA	55.0965	1	M	50.0982	NA	N/A	N/A
T127	Colorectal Cancer Tissues	2	NA	NA	61.6345	0	M	69.3563	NA	N/A	N/A
T128	Colorectal Cancer Tissues	2	NA	NA	9.92197	1	F	40.7594	NA	N/A	N/A
T129	Colorectal Cancer Tissues	8.5	2.3	1	2.29979	1	M	33.8901	Y	2	3
T130	Colorectal Cancer Tissues	4	82.66	0	82.6612	0	M	33.8107	N	2	1
T131	Colorectal Cancer Tissues	10	6.8	1	61.3388	1	F	33.5287	Y	2	3
T132	Colorectal Cancer Tissues	1	93.86	1	93.8645	0	M	33.2577	N	2	2
T133	Colorectal Cancer Tissues	2	93.6	0	93.6016	0	M	32.5048	N	1	1
T134	Colorectal Cancer Tissues	3	54.21	1	89.3634	0	F	32.2392	N	2	2
T135	Colorectal Cancer Tissues	3	61.44	1	73.1992	0	F	31.3439	N	2	1
T136	Colorectal Cancer Tissues	4.5	8	1	41.5277	1	M	30.6102	Y	2	3
T137	Colorectal Cancer Tissues	4	105.69	0	105.692	0	F	27.4042	N	3	1
N1	Non-tumor Epithelial Tissues	4	NA	NA	NA	NA	NA	NA	NA	NA	NA
N2	Non-tumor Epithelial Tissues	1	NA	NA	NA	NA	NA	NA	NA	NA	NA
N3	Non-tumor Epithelial Tissues	1	NA	NA	NA	NA	NA	NA	NA	NA	NA
N4	Non-tumor Epithelial Tissues	2	NA	NA	NA	NA	NA	NA	NA	NA	NA
N5	Non-tumor Epithelial Tissues	0	NA	NA	NA	NA	NA	NA	NA	NA	NA
N6	Non-tumor Epithelial Tissues	4	NA	NA	NA	NA	NA	NA	NA	NA	NA
N7	Non-tumor Epithelial Tissues	8	NA	NA	NA	NA	NA	NA	NA	NA	NA
N8	Non-tumor Epithelial Tissues	8	NA	NA	NA	NA	NA	NA	NA	NA	NA
N9	Non-tumor Epithelial Tissues	6	NA	NA	NA	NA	NA	NA	NA	NA	NA
N10	Non-tumor Epithelial Tissues	2	NA	NA	NA	NA	NA	NA	NA	NA	NA
N11	Non-tumor Epithelial Tissues	6	NA	NA	NA	NA	NA	NA	NA	NA	NA
ID	Histological Diagnosis	ISH Score of circ467	PFS Follow-up time	PFS Outcome	OS Follow-up time	OS Outcome	Gender (M=Male; F=Femal)	Age	Metastasis (N=no metastais; Y=metastasis)	Histology grading	TNM Stages
N12	Non-tumor Epithelial Tissues	1	NA	NA	NA	NA	NA	NA	NA	NA	NA
N13	Non-tumor Epithelial Tissues	4	NA	NA	NA	NA	NA	NA	NA	NA	NA
N14	Non-tumor Epithelial Tissues	0	NA	NA	NA	NA	NA	NA	NA	NA	NA
N15	Non-tumor Epithelial Tissues	1	NA	NA	NA	NA	NA	NA	NA	NA	NA
N16	Non-tumor Epithelial Tissues	0	NA	NA	NA	NA	NA	NA	NA	NA	NA
N17	Non-tumor Epithelial Tissues	12	NA	NA	NA	NA	NA	NA	NA	NA	NA
N18	Non-tumor Epithelial Tissues	6	NA	NA	NA	NA	NA	NA	NA	NA	NA
N19	Non-tumor Epithelial Tissues	0	NA	NA	NA	NA	NA	NA	NA	NA	NA
N20	Non-tumor Epithelial Tissues	2	NA	NA	NA	NA	NA	NA	NA	NA	NA
N21	Non-tumor Epithelial Tissues	0	NA	NA	NA	NA	NA	NA	NA	NA	NA
N22	Non-tumor Epithelial Tissues	4	NA	NA	NA	NA	NA	NA	NA	NA	NA
N23	Non-tumor Epithelial Tissues	2	NA	NA	NA	NA	NA	NA	NA	NA	NA
N24	Non-tumor Epithelial Tissues	9	NA	NA	NA	NA	NA	NA	NA	NA	NA
N25	Non-tumor Epithelial Tissues	2	NA	NA	NA	NA	NA	NA	NA	NA	NA
N26	Non-tumor Epithelial Tissues	3	NA	NA	NA	NA	NA	NA	NA	NA	NA
N27	Non-tumor Epithelial Tissues	6	NA	NA	NA	NA	NA	NA	NA	NA	NA
N28	Non-tumor Epithelial Tissues	6	NA	NA	NA	NA	NA	NA	NA	NA	NA
N29	Non-tumor Epithelial Tissues	6	NA	NA	NA	NA	NA	NA	NA	NA	NA
N30	Non-tumor Epithelial Tissues	1	NA	NA	NA	NA	NA	NA	NA	NA	NA
N31	Non-tumor Epithelial Tissues	2	NA	NA	NA	NA	NA	NA	NA	NA	NA
N32	Non-tumor Epithelial Tissues	2	NA	NA	NA	NA	NA	NA	NA	NA	NA
N33	Non-tumor Epithelial Tissues	0	NA	NA	NA	NA	NA	NA	NA	NA	NA
N34	Non-tumor Epithelial Tissues	2	NA	NA	NA	NA	NA	NA	NA	NA	NA
N35	Non-tumor Epithelial Tissues	0	NA	NA	NA	NA	NA	NA	NA	NA	NA
N36	Non-tumor Epithelial Tissues	6	NA	NA	NA	NA	NA	NA	NA	NA	NA
